# Supplementary material for: Changes in canine serum N-glycosylation as a result of infection with the heartworm parasite Dirofilaria immitis
Source: Sci Rep. 2018 Nov 9;8:16625. doi: 10.1038/s41598-018-35038-7 (PMC6226445; doi:10.1038/s41598-018-35038-7)
Supplement: Supplementary file 2 — Supplementary Table S4 [file 41598_2018_35038_MOESM2_ESM.xlsx]

## Sheet: Peaks
Table S4. Quantification data - HILIC-UPLC. Listed are the relative abundances of peak areas in % for the patent (a) and longitudinal (b) dog serum sets. Peak areas were quantified using Empower 3 from HILIC-UPLC spectra. The relative abundances are in relation to the total peak area within one spectrum.
The second sheet contains the glycan category quantification data.
(a)Patent Set
	Dog ID 010		Dog ID 172		Dog ID 211		Dog ID 424		Dog ID 487		Dog ID 571		Dog ID 583		Dog ID 634		Dog ID 635	Dog ID 645
Peak Nr.	1	2	1	2	1	2	1	2	1	2	1	2	1	2	1	2	1	1	2
1	0.06	0.11	0.19	0.09	0.16	0.3	0.09	0.09	0.14	0.15	0.11	0.09	0.2	0.2	0.17	0.07	0.09	0.25	0.23
2	1.17	1.03	1.34	1.3	2.02	2.5	1.77	1.7	1.29	1.31	2.27	2.26	1.3	1.38	2.19	2.07	1.56	1.61	1.39
3	0.33	0.3	1.05	0.98	0.81	1	0.66	0.72	1.05	1	2.71	2.55	1.5	1.43	2.3	1.89	2.1	4.06	3.37
4	0.02	0.04	0.03	0.05	0.01	0.06	0.02	0.01	0.04	0.04	0.15	0.15	0.05	0.05	0.08	0.1	0.1	0.22	0.24
5	12.43	10.76	12.44	11.24	13.5	15.3	14.8	14.46	13.1	13.21	26.11	25.83	17	17.17	19.91	18.31	21.93	24.63	23.24
6	0.18	0.14	0.15	0.14	0.18	0.18	0.26	0.26	0.14	0.14	0.32	0.3	0.19	0.19	0.22	0.22	0.2	0.21	0.25
7	1.45	1.3	0.82	0.82	1	1.2	0.83	0.82	1.04	1.04	1.1	1.02	1.07	1.07	1.39	1.23	1.06	1.28	1.14
8	0.11	0.1	0.07	0.09	0.09	0.07	0.07	0.11	0.1	0.1	0.35	0.34	0.17	0.17	0.27	0.27	0.29	0.51	0.4
9	0.02	0.03	0.06	0.02	0.01	0.06	0.01	0.01	0.04	0.04	0.04	0.04	0.03	0.03	0.01	0.02	0.03	0.06	3.7
10	2.84	2.62	1.77	1.71	2.38	2.51	2.62	2.62	2.32	2.32	2.98	3.07	2.7	2.88	2.77	2.62	2.93	3.85	3.48
11	3.54	2.99	1.42	1.32	2.31	2.31	2.68	2.71	2.13	2	3.83	3.93	3.6	3.6	3.31	3.18	3.58	3.53	0.37
12	0.35	0.34	0.22	0.22	0.33	0.29	0.3	0.33	0.29	0.29	0.4	0.38	0.28	0.28	0.3	0.31	0.28	0.37	0.2
13	0.28	0.26	0.14	0.14	0.2	0.2	0.27	0.27	0.19	0.19	0.43	0.38	0.24	0.24	0.33	0.25	0.23	0.26	0.59
14	0.68	0.68	0.45	0.55	0.79	0.88	0.54	0.6	0.66	0.66	0.61	0.62	0.8	0.59	0.87	0.9	0.72	0.83	0.28
15	0.2	0.21	0.1	0.15	0.25	0.21	0.19	0.21	0.14	0.14	0.33	0.22	0.15	0.15	0.3	0.38	0.2	0.33	0.08
16	0.2	0.16	0.04	0.07	0.11	0.08	0.05	0.07	0.05	0.05	0.14	0.17	0.07	0.07	0.12	0.12	0.1	0.11	0.89
17	1.3	1.23	0.31	0.3	0.63	0.58	0.76	0.77	0.61	0.61	0.84	0.87	0.9	0.9	0.92	0.86	0.94	0.93	0.29
18	0.69	0.68	0.29	0.31	0.4	0.43	0.3	0.39	0.35	0.36	0.5	0.44	0.47	0.47	0.35	0.41	0.24	0.24	0.65
19	0.37	0.27	0.24	0.3	0.44	0.34	0.48	0.43	0.34	0.34	0.53	0.61	0.32	0.32	0.73	0.73	0.66	0.76	0.08
20	0.14	0.2	0.13	0.18	0.14	0.14	0.1	0.11	0.07	0.07	0.11	0.12	0.09	0.09	0.15	0.16	0.12	0.17	4.12
21	5.27	6.09	4.46	5.41	4.52	4.6	4.83	5.05	4.9	4.92	5.64	3.87	4.64	4.64	5.9	4.7	4.93	4.96	0.21
22	0.17	0.15	0.11	0.17	0.14	0.14	0.14	0.17	0.12	0.12	0.16	0.17	0.14	0.14	0.15	0.2	0.15	0.13	0.1
23	0.29	0.25	0.05	0.07	0.12	0.1	0.1	0.15	0.08	0.08	0.19	0.15	0.16	0.16	0.19	0.16	0.18	0.16	3.01
24	1.41	1.48	0.78	0.8	1.28	0.95	1.63	1.53	1.08	1.08	2.05	2.13	1.22	1.22	2.64	2.74	2.7	3	1.15
25	0.92	0.9	0.92	0.91	1.17	1.15	0.74	0.89	1.12	1.12	0.86	0.85	1.08	1.08	1	1.19	1.39	0.91	1.28
26	2.15	2.26	1.94	1.99	1.5	1.51	1.87	1.82	1.67	1.67	1.38	1.38	2.41	2.41	1.56	1.54	1.15	1.2	0.35
27	0.81	0.79	0.46	0.53	0.62	0.61	0.38	0.38	0.44	0.44	0.43	0.67	0.48	0.48	0.74	0.75	0.63	0.74	0.37
28	2.28	2.47	2.34	2.19	2.86	2.6	2.63	2.66	2.83	2.83	2.74	2.68	3.01	3.01	3.09	3.42	2.97	2.72	2.5
29	47.49	48.75	54.83	55.74	48.76	47.92	47.01	47.01	50.8	50.61	31.01	31.67	42	41.76	34.49	35.55	35.32	30.36	33.07
30	3.19	3.17	2.47	2.25	2.67	2.41	2.73	2.63	2.36	2.36	2.84	3.28	2.58	2.58	2.75	3.93	2.52	3.01	3.73
31	1.77	1.83	1.28	1.3	1.28	1.07	2.8	2.71	2.29	2.29	2.02	2.07	2.28	2.28	1.98	2.24	2.72	1.72	1.93
32	1.96	2.08	1.99	1.91	1.85	1.95	1.62	1.78	1.97	1.97	1.3	1.42	1.66	1.66	1.62	1.47	1.39	1.39	1.62
33	0.94	1.03	0.78	0.9	1.12	1.18	0.62	0.57	0.75	0.75	0.73	0.86	0.94	0.94	0.96	1.03	0.79	0.73	0.42
34	1.36	1.23	1	0.92	1.24	0.93	0.95	0.97	0.98	1	1.21	1.34	1.51	1.51	1.23	1.59	1.03	0.97	1.05
35	0.71	0.67	0.8	0.73	1.03	0.8	1.19	1.16	0.86	0.86	0.87	0.93	0.82	0.82	1.18	1.34	1.15	0.93	1.1
36	0.24	0.34	0.45	0.46	0.55	0.52	0.36	0.41	0.53	0.53	0.31	0.32	0.47	0.47	0.43	0.4	0.45	0.35	0.42
37	1.49	1.63	2.16	2.04	2.45	2.07	2.18	2.17	2.04	2.04	1.55	1.76	2.19	2.19	2.12	2.42	2.06	1.66	1.72
38	0.11	0.1	0.07	0.08	0.1	0.08	0.1	0.1	0.08	0.08	0.09	0.11	0.11	0.11	0.12	0.15	0.14	0.08	0.11
39	0.27	0.32	0.53	0.46	0.24	0.2	0.23	0.22	0.27	0.27	0.2	0.25	0.49	0.49	0.25	0.22	0.26	0.19	0.24
40	0.26	0.27	0.53	0.49	0.2	0.18	0.42	0.4	0.2	0.2	0.14	0.16	0.23	0.23	0.25	0.25	0.17	0.18	0.21
41	0.25	0.3	0.41	0.4	0.31	0.25	0.33	0.31	0.29	0.29	0.17	0.24	0.29	0.29	0.26	0.28	0.28	0.19	0.23
42	0.35	0.41	0.39	0.24	0.26	0.16	0.34	0.23	0.29	0.29	0.25	0.31	0.23	0.23	0.39	0.35	0.25	0.19	0.2
(B) Longitudinal Set
	Dog ID 116
Peak Nr.	week -2		week 0		week 1	week 2		week 3	week 4		week 5		week 8	week 9		week 11	week 13	week 17		week 19	week 21		week 23		week 25		week 27
	1	2	1	2	1	1	2	1	1	2	1	2	1	1	2	1	1	1	2	1	1	2	1	2	1	2	1	2
1	0.07	0.07	0.06	0.1	0.05	0.05	0.05	0.08	0.06	0.07	0.08	0.08	0.07	0.08	0.09	0.05	0.06	0.06	0.07	0.04	0.06	0.04	0.07	0.06	0.04	0.05	0.04	0.05
2	0.04	0.03	0.04	0.03	0.02	0.02	0.03	0.04	0.02	0.03	0.04	0.05	0.02	0.03	0.05	0.03	0.03	0.03	0.04	0.04	0.03	0.03	0.05	0.03	0.04	0.03	0.04	0.05
3	1.16	1.06	1.2	1.16	1.18	1.04	0.98	0.91	1.07	0.88	1.14	1.13	0.84	0.66	0.78	0.71	0.98	1	0.98	0.95	1.03	1.03	0.97	0.96	0.76	0.8	0.77	0.72
4	0.43	0.38	0.53	0.4	0.46	0.39	0.4	0.43	0.37	0.4	0.37	0.43	0.45	0.46	0.45	0.4	0.4	0.39	0.44	0.47	0.51	0.38	0.61	0.62	0.67	0.64	0.97	1.14
5	12.37	11.73	12.86	12.21	12.67	11.73	11.52	10.69	11.49	10.48	12.26	12.6	10.56	9.11	9.67	9.61	11.85	11.9	12.52	12.57	12.97	12.22	13.38	13.61	21.47	21.33	24.17	24.76
6	0.19	0.15	0.2	0.19	0.23	0.18	0.14	0.17	0.16	0.14	0.17	0.16	0.13	0.11	0.12	0.11	0.18	0.16	0.19	0.19	0.17	0.15	0.18	0.16	0.13	0.12	0.14	0.14
7	0.93	0.85	0.9	0.82	0.84	0.76	0.78	0.91	0.84	0.77	0.77	0.8	0.83	0.7	0.74	0.71	0.83	0.84	0.8	0.8	0.95	0.86	0.94	0.94	0.96	0.96	0.97	1.04
8	0.09	0.09	0.08	0.09	0.09	0.08	0.07	0.09	0.05	0.08	0.06	0.07	0.05	0.07	0.08	0.08	0.05	0.07	0.09	0.07	0.07	0.07	0.1	0.12	0.12	0.12	0.19	0.21
9	0.04	0.03	0.04	0.04	0.04	0.04	0.05	0.05	0.07	0.04	0.04	0.04	0.05	0.04	0.04	0.02	0.05	0.06	0.04	0.04	0.06	0.06	0.04	0.05	0.08	0.08	0.1	0.1
10	2.37	2.25	2.31	2.21	2.4	2.17	2.01	1.96	2.03	1.81	2.22	2.08	1.76	1.54	1.48	1.75	2.13	2.11	2.25	2.38	2.3	2.2	2.64	2.7	3.44	3.51	3.48	3.74
11	2.78	2.6	2.74	2.49	2.58	2.34	2.39	2.05	2.3	2.32	2.52	2.79	2.02	1.5	1.78	2.07	2.43	2.48	2.9	3.14	2.85	2.71	3	3.13	5.68	5.41	5.82	5.77
12	0.28	0.32	0.24	0.31	0.36	0.25	0.26	0.28	0.26	0.18	0.25	0.25	0.23	0.34	0.2	0.29	0.32	0.28	0.59	0.28	0.32	0.28	0.45	0.32	0.37	0.52	0.42	0.35
13	0.32	0.27	0.39	0.25	0.39	0.27	0.22	0.24	0.21	0.22	0.28	0.26	0.18	0.14	0.11	0.12	0.26	0.26	0.25	0.2	0.23	0.25	0.22	0.21	0.19	0.25	0.22	0.2
14	0.62	0.61	0.57	0.54	0.47	0.56	0.6	0.61	0.63	0.61	0.58	0.62	0.62	0.62	0.66	0.54	0.66	0.61	0.53	0.69	0.74	0.71	0.77	0.77	0.63	0.58	0.73	0.78
15	0.24	0.21	0.22	0.24	0.26	0.21	0.19	0.2	0.23	0.23	0.26	0.25	0.23	0.23	0.23	0.2	0.23	0.28	0.24	0.23	0.24	0.23	0.25	0.25	0.24	0.25	0.27	0.26
16	0.13	0.1	0.14	0.11	0.16	0.12	0.12	0.15	0.13	0.09	0.1	0.13	0.17	0.12	0.11	0.04	0.1	0.1	0.09	0.16	0.13	0.16	0.17	0.16	0.33	0.48	0.31	0.42
17	0.97	0.81	0.83	0.76	0.74	0.76	0.67	0.69	0.58	0.66	0.72	0.64	0.51	0.45	0.4	0.83	0.75	0.74	1.15	1.19	1.11	1.01	1.17	1.05	1.88	1.68	1.85	1.57
18	0.68	0.81	0.76	0.74	0.8	0.63	0.75	0.75	0.84	0.71	0.76	0.83	0.74	0.63	0.7	0.74	0.8	0.77	0.83	0.83	0.88	0.88	0.89	1.08	1.18	1.22	1.25	1.45
19	0.14	0.11	0.18	0.13	0.1	0.17	0.11	0.11	0.08	0.13	0.09	0.1	0.1	0.15	0.12	0.09	0.12	0.16	0.14	0.15	0.13	0.13	0.18	0.14	0.12	0.13	0.14	0.13
20	0.09	0.09	0.11	0.08	0.1	0.11	0.1	0.1	0.11	0.11	0.1	0.07	0.1	0.09	0.1	0.09	0.12	0.1	0.09	0.1	0.1	0.12	0.13	0.1	0.09	0.1	0.13	0.12
21	6.3	6.33	6.24	6.12	6.09	6.35	6.37	6.07	6.39	6.4	6.17	6.18	6.37	6.36	6.46	5.54	6.25	6.2	6.5	6.68	6.61	6.64	6.83	6.97	6.58	6.47	6.71	6.83
22	0.26	0.25	0.26	0.28	0.37	0.28	0.23	0.23	0.24	0.25	0.22	0.24	0.3	0.24	0.17	0.2	0.19	0.25	0.34	0.25	0.25	0.24	0.25	0.21	0.25	0.37	0.4	0.21
23	1.38	1.03	1.11	1.23	1.14	1.27	1.27	1.14	1.14	0.96	0.82	1.03	1	0.9	1.03	1.22	1.62	1.53	1.74	1.71	1.73	2.15	1.77	1.78	1.99	2.13	2.32	2.65
24	0.85	1.1	1.07	0.93	0.9	0.94	0.93	1.03	1.08	1.14	1.34	0.91	1.07	1.05	0.67	1.17	0.93	1.12	0.83	1.15	1.29	0.65	1.21	1.29	1.03	0.88	1.35	0.86
25	1.58	1.65	1.52	1.42	1.61	1.25	1.26	1.41	1.27	1.28	0.88	1.11	1.17	1.21	1.43	1.34	1.23	1.13	1.74	1.49	1.27	1.51	1.37	1.27	1.4	1.49	1.48	1.57
26	0.24	0.21	0.23	0.22	0.26	0.24	0.24	0.15	0.15	0.22	0.16	0.22	0.23	0.25	0.14	0.22	0.22	0.15	0.25	0.18	0.21	0.2	0.25	0.25	0.25	0.22	0.19	0.38
27	0.35	0.51	0.37	0.39	0.58	0.49	0.37	0.41	0.4	0.35	0.4	0.33	0.36	0.39	0.38	0.58	0.47	0.51	0.29	0.51	0.54	0.6	0.4	0.54	0.43	0.41	0.56	0.26
28	1.65	1.63	1.54	1.76	1.36	1.73	1.58	1.72	1.66	1.56	1.98	1.72	1.78	1.32	1.31	1.86	1.52	1.51	2.19	2.2	2.25	2.05	2.34	2.42	2.55	2.54	2.92	2.54
29	49.58	51.21	50.19	51.67	50.39	52.22	53.04	53.55	52.2	53.87	51.9	51.5	54.06	58.04	56.96	54.55	52.75	52.49	49.03	47.96	47.11	48.24	45.26	44.73	35.53	35.47	30.11	30.43
30	2.07	1.89	1.35	1.75	2.03	1.8	1.66	1.87	2.15	2.47	1.81	2.02	2	1.64	2.2	2.47	1.65	1.89	1.81	1.84	1.69	2.18	1.49	1.68	1.27	1.24	1.03	0.87
31	1.3	1.32	1.42	1.05	1.27	0.97	1.19	0.92	0.98	1.12	1.07	1.16	1.23	0.9	0.94	0.99	1.37	1.5	1.35	1.33	1.25	1.28	1.3	1.21	1.58	1.37	1.87	1.85
32	2.25	2.12	2.39	1.89	2.32	2.2	2.12	2.01	2.12	1.8	2.01	1.85	1.94	2.48	1.87	2.36	2.13	2.02	2.06	1.85	2.02	1.67	2.3	1.66	1.53	1.7	1.82	1.63
33	2.11	2.26	1.72	2.51	1.86	2.12	2.05	2.5	2.04	2.28	2.04	1.98	2.2	1.87	2.35	2.26	1.79	1.81	1.93	2.01	1.78	2.17	1.66	2.34	1.46	1.41	1.11	1.03
34	1.5	1.37	1.51	1.35	1.29	1.57	1.47	1.37	1.63	1.57	1.59	1.63	1.58	1.57	1.39	1.36	1.4	1.41	1.24	1.71	1.76	1.78	1.76	1.82	1.83	1.82	2.08	1.96
35	0.92	0.84	0.88	0.91	1.07	0.91	0.98	0.98	0.94	0.88	0.89	0.88	0.87	0.73	0.87	1.01	0.84	0.81	0.96	0.87	1.03	0.96	1.12	1.04	0.68	0.72	0.71	0.77
36	0.42	0.56	0.5	0.45	0.42	0.47	0.48	0.57	0.55	0.53	0.46	0.47	0.49	0.44	0.47	0.48	0.31	0.34	0.5	0.46	0.51	0.54	0.55	0.55	0.42	0.41	0.31	0.28
37	0.12	0.1	0.11	0.14	0.11	0.07	0.11	0.11	0.1	0.11	0.09	0.12	0.09	0.11	0.1	0.14	0.11	0.11	0.12	0.1	0.1	0.11	0.11	0.13	0.08	0.09	0.1	0.09
38	0.14	0.14	0.13	0.1	0.15	0.18	0.12	0.16	0.12	0.12	0.17	0.13	0.16	0.13	0.16	0.15	0.13	0.15	0.12	0.14	0.17	0.14	0.15	0.12	0.09	0.1	0.09	0.08
39	1.65	1.6	1.67	1.62	1.64	1.73	1.74	1.73	1.88	1.74	1.75	1.77	1.7	1.61	1.53	1.78	1.43	1.39	1.54	1.69	1.87	1.88	2.07	2.04	1.45	1.49	1.43	1.4
40	0.32	0.29	0.28	0.29	0.34	0.26	0.26	0.3	0.26	0.28	0.25	0.2	0.28	0.28	0.28	0.32	0.25	0.24	0.32	0.26	0.33	0.35	0.35	0.32	0.28	0.27	0.38	0.32
41	0.37	0.35	0.34	0.36	0.24	0.33	0.35	0.38	0.37	0.36	0.39	0.41	0.51	0.53	0.53	0.53	0.34	0.34	0.33	0.42	0.47	0.41	0.4	0.42	0.32	0.37	0.28	0.29
42	0.42	0.4	0.44	0.42	0.37	0.42	0.46	0.47	0.44	0.44	0.51	0.47	0.55	0.57	0.56	0.57	0.44	0.45	0.35	0.41	0.5	0.43	0.46	0.46	0.26	0.31	0.28	0.3
43	0.05	0.04	0.05	0.04	0.06	0.07	0.06	0.09	0.07	0.06	0.05	0.06	0.07	0.08	0.05	0.08	0.05	0.06	0.03	0.05	0.07	0.07	0.07	0.05	0.02	0.06	0.08	0.05
44	0.23	0.22	0.25	0.2	0.22	0.24	0.23	0.21	0.25	0.25	0.23	0.22	0.29	0.26	0.24	0.31	0.19	0.17	0.19	0.21	0.29	0.26	0.29	0.27	0.3	0.37	0.36	0.36
	Dog ID 117
Peak Nr.	week -2	week 0		week 1	week 2	week 3	week 4		week 5		week 8	week 9	week 11	week 13	week 17		week 19		week 21		week 23		week 25		week 27
	1	1	2	1	1	1	1	2	1	2	1	1	1	1	1	2	1	2	1	2	1	2	1	2	1	2
1	0.04	0.05	0.04	0.05	0.31	0.08	0.05	0.04	0.05	0.05	0.04	0.06	0.06	0.08	0.08	0.09	0.09	0.16	0.11	0.1	0.09	0.1	0.06	0.09	0.08	0.06
2	0.02	0.04	0.02	0.02	0.07	0.03	0.03	0.03	0.02	0.03	0.01	0.03	0.03	0.28	0.05	0.03	0.04	0.08	0.02	0.04	0.04	0.04	0.03	0.04	0.03	0.03
3	0.76	0.95	0.78	0.9	0.93	0.68	0.9	0.77	0.89	1.02	0.81	0.71	0.76	2.06	1.98	1.96	2.13	2.12	2.02	2.04	1.92	1.86	1.23	1.2	1.06	1.11
4	0.22	0.22	0.21	0.23	0.29	0.2	0.22	0.19	0.18	0.24	0.24	0.25	0.24	0.53	0.49	0.57	0.61	0.52	0.57	0.57	0.69	0.67	0.47	0.52	0.7	0.67
5	9.73	11.33	10.14	11.41	11.83	9.54	11.43	10.13	11.76	13.21	12.08	10.38	10.18	11.4	11.7	12.29	13.65	13.4	12.99	12.94	13.17	13	12.4	12.1	13.79	15.59
6	0.13	0.15	0.14	0.14	0.12	0.12	0.13	0.12	0.14	0.15	0.12	0.15	0.11	0.21	0.28	0.31	0.35	0.33	0.28	0.29	0.3	0.29	0.2	0.2	0.19	0.17
7	0.78	0.84	0.73	0.78	0.78	0.68	0.76	0.64	0.64	0.74	0.72	0.61	0.68	0.98	0.92	1.04	1.15	1.06	1.23	1.24	1.19	1.14	1.29	1.29	1.21	1.2
8	0.02	0.05	0.05	0.03	0.04	0.05	0.04	0.02	0.03	0.04	0.02	0.02	0.04	0.07	0.08	0.09	0.09	0.1	0.07	0.08	0.09	0.1	0.1	0.13	0.12	0.1
9	0.07	0.05	0.05	0.07	0.08	0.04	0.06	0.06	0.05	0.04	0.07	0.07	0.05	0.11	0.06	0.05	0.04	0.05	0.05	0.05	0.06	0.06	0.05	0.05	0.04	0.04
10	1.99	2.33	2.11	2.49	2.4	2.1	2.42	2.25	2.63	2.86	2.45	1.97	1.87	1.33	1.53	1.63	1.74	1.74	1.71	1.72	1.74	1.68	1.89	1.84	2.3	2.27
11	2.43	2.69	2.56	2.87	2.8	2.56	2.88	2.77	3.31	3.52	3.05	2.47	2.24	1.39	1.68	1.66	1.74	1.58	1.61	1.67	1.81	1.81	2.86	2.74	3.39	3.35
12	0.21	0.03	0.22	0.18	0.2	0.19	0.18	0.13	0.17	0.23	0.16	0.23	0.17	0.28	0.29	0.27	0.28	0.25	0.28	0.28	0.25	0.28	0.32	0.38	0.43	0.37
13	0.18	0.18	0.23	0.21	0.2	0.18	0.18	0.19	0.21	0.17	0.21	0.14	0.19	0.35	0.37	0.4	0.45	0.43	0.34	0.33	0.34	0.37	0.27	0.28	0.27	0.27
14	0.44	0.24	0.43	0.45	0.43	0.38	0.44	0.36	0.36	0.48	0.41	0.38	0.28	0.63	0.59	0.53	0.64	0.6	0.72	0.76	0.63	0.55	0.73	0.74	0.97	0.99
15	0.17	0.48	0.16	0.17	0.16	0.16	0.15	0.15	0.18	0.16	0.17	0.13	0.15	0.32	0.25	0.2	0.28	0.22	0.24	0.28	0.19	0.19	0.43	0.34	0.35	0.32
16	0.12	0.17	0.1	0.09	0.12	0.12	0.12	0.11	0.17	0.15	0.14	0.12	0.11	0.07	0.12	0.08	0.15	0.1	0.1	0.16	0.13	0.14	0.35	0.42	0.38	0.35
17	0.63	0.14	0.87	0.95	0.75	0.81	0.84	0.87	1.04	1.08	0.85	0.66	0.72	0.37	0.63	0.64	0.58	0.55	0.63	0.64	0.64	0.64	0.28	0.29	1.63	1.58
18	0.77	0.81	0.62	0.64	0.73	0.72	0.74	0.63	0.67	0.81	0.69	0.63	0.54	0.62	0.77	0.78	0.85	0.78	0.95	1	0.76	0.78	1.34	1.32	1.53	1.53
19	0.07	0.7	0.07	0.1	0.06	0.12	0.07	0.07	0.08	0.08	0.1	0.07	0.06	0.15	0.21	0.11	0.15	0.13	0.1	0.1	0.2	0.21	1.6	1.57	0.13	0.11
20	0.17	0.11	0.2	0.13	0.02	0.12	0.18	0.19	0.17	0.07	0.14	0.12	0.1	0.05	0.14	0.08	0.17	0.07	0.09	0.09	0.1	0.07	0.14	0.19	0.12	0.14
21	4.79	0.16	4.73	4.59	4.72	4.48	4.56	4.37	4.3	4.39	4.69	4.37	4.5	5.39	5.27	5.32	5.29	5.32	5.63	5.73	5.81	5.67	7.08	7.07	6.82	6.88
22	0.12	4.8	0.1	0.1	0.09	0.1	0.11	0.13	0.11	0.08	0.09	0.11	0.14	0.16	0.25	0.18	0.21	0.16	0.21	0.17	0.17	0.21	0.33	0.34	0.26	0.26
23	0.93	0.05	0.97	1	0.84	0.91	0.89	0.92	1.05	0.99	1.08	0.85	1.02	1.95	2.01	1.86	2.4	2.2	2.27	2.6	2.02	2.11	3.91	4.23	4.3	4.22
24	0.86	1.03	0.77	0.71	0.96	0.9	0.9	0.85	0.7	0.91	0.68	0.81	0.72	0.92	0.97	0.9	0.97	1.04	1.23	1.06	1.02	0.89	1.49	1.15	1.03	1.17
25	1.9	0.93	2.05	1.84	1.6	1.73	1.51	1.52	1.54	1.28	1.45	1.59	1.63	2.21	2.11	2.11	1.56	1.65	1.97	2.02	2.21	2.21	2.72	2.84	2.64	2.67
26	0.11	1.87	0.16	0.14	0.06	0.12	0.11	0.11	0.09	0.13	0.14	0.06	0.08	0.25	0.26	0.19	0.26	0.14	0.27	0.2	0.19	0.29	0.34	0.44	0.38	0.29
27	0.35	0.27	0.46	0.39	0.46	0.5	0.36	0.36	0.31	0.31	0.38	0.27	0.33	0.46	0.35	0.36	0.4	0.28	0.42	0.5	0.34	0.31	0.73	0.48	0.52	0.59
28	1.53	1.49	1.53	1.33	1.38	1.51	1.44	1.54	1.81	1.75	1.52	1.26	1.34	1.97	1.87	1.73	2.06	2.29	2.12	2.28	1.88	1.88	3.21	3.36	3.01	3
29	58.22	55.74	57.32	56.51	56.51	58.31	56.6	58.33	54.74	52.87	55.93	60.59	60.21	52.84	51.52	52.14	48.3	49.6	47.79	46.61	49.56	49.99	39.62	39.87	37.72	38.46
30	0.71	0.82	0.63	0.56	0.5	0.69	0.51	0.54	0.52	0.69	0.6	0.89	0.95	1.67	1.99	1.67	1.6	1.58	1.58	1.47	1.51	1.47	1.33	1.48	1.38	1.3
31	1.49	1.45	1.45	1.34	1.31	1.48	1.43	1.48	1.82	1.84	1.3	1.13	1.32	2.07	2.13	2.01	2.39	2.46	2.63	2.62	2.17	2.31	3.81	3.76	4.5	4.5
32	1.7	1.58	1.71	1.56	1.58	1.53	1.74	1.72	1.74	1.57	1.64	1.81	1.66	1.84	1.81	1.76	1.83	1.85	1.77	1.88	1.65	1.47	1.56	1.67	1.81	1.78
33	2.27	2.18	2.17	2.13	1.94	2.29	1.95	2.16	2.06	2.06	2.15	1.84	2.17	1.74	1.78	1.76	1.68	1.71	1.69	1.74	1.61	1.77	1.53	1.45	1.18	1.15
34	1.31	1.52	1.49	1.55	1.61	1.57	1.52	1.46	1.65	1.59	1.54	1.12	1.17	1.39	1.51	1.29	1.58	1.53	1.79	1.89	1.49	1.46	2.02	2.01	2.06	2.15
35	0.93	0.94	0.92	0.85	0.81	0.88	0.9	0.9	0.99	0.92	0.84	0.94	0.91	0.81	0.75	0.78	0.85	0.86	0.91	0.91	0.76	0.73	0.74	0.75	0.66	0.57
36	0.41	0.32	0.39	0.32	0.35	0.38	0.28	0.33	0.32	0.33	0.36	0.27	0.35	0.31	0.35	0.37	0.4	0.37	0.37	0.44	0.35	0.38	0.29	0.28	0.24	0.22
37	0.1	0.09	0.1	0.09	0.07	0.12	0.09	0.12	0.11	0.08	0.1	0.1	0.07	0.09	0.14	0.1	0.09	0.07	0.12	0.13	0.1	0.09	0.14	0.12	0.12	0.09
38	0.14	0.13	0.13	0.15	0.1	0.16	0.14	0.14	0.11	0.14	0.12	0.13	0.16	0.11	0.15	0.11	0.18	0.11	0.15	0.15	0.14	0.12	0.16	0.16	0.12	0.13
39	1.48	1.48	1.56	1.46	1.45	1.55	1.48	1.56	1.66	1.55	1.53	1.33	1.42	1.32	1.42	1.28	1.49	1.43	1.55	1.71	1.32	1.28	1.59	1.54	1.19	1.18
40	0.36	0.33	0.34	0.34	0.29	0.37	0.31	0.33	0.28	0.27	0.28	0.26	0.25	0.29	0.28	0.33	0.33	0.26	0.37	0.39	0.36	0.37	0.38	0.36	0.34	0.34
41	0.52	0.46	0.47	0.4	0.39	0.49	0.48	0.5	0.46	0.39	0.36	0.36	0.36	0.3	0.24	0.33	0.24	0.26	0.36	0.4	0.39	0.36	0.27	0.25	0.26	0.22
42	0.5	0.47	0.48	0.44	0.41	0.58	0.52	0.56	0.5	0.46	0.45	0.38	0.38	0.03	0.07	0.04	0.37	0.03	0.08	0.07	0.06	0.04	0.13	0.1	0.08	0.05
43	0.05	0.06	0.06	0.05	0.03	0.09	0.06	0.05	0.06	0.05	0.05	0.07	0.03	0.23	0.25	0.29	0.1	0.25	0.29	0.32	0.28	0.26	0.16	0.24	0.23	0.19
44	0.27	0.25	0.28	0.24	0.2	0.39	0.3	0.3	0.28	0.24	0.22	0.25	0.26	0.25	0.28	0.26	0.23	0.32	0.36	0.35	0.28	0.33	0.43	0.33	0.42	0.34
	Dog ID 120
Peak Nr.	week -2		week 0		week 1	week 2		week 3		week 4	week 5		week 8		week 9		week 11		week 13		week 17		week 19		week 21		week 23		week 25		week 27
	1	2	1	2	1	1	2	1	2	1	1	2	1	2	1	2	1	2	1	2	1	2	1	2	1	2	1	2	1	2	1	2
1	0.11	0.07	0.09	0.08	0.09	0.14	0.15	0.09	0.11	0.15	0.11	0.09	0.1	0.13	0.08	0.09	0.11	0.08	0.11	0.08	0.09	0.09	0.1	0.18	0.1	0.09	0.08	0.11	0.06	0.08	0.07	0.08
2	0.05	0.02	0.04	0.02	0.03	0.95	0.1	0.03	0.05	0.02	0.05	0.02	0.02	0.04	0.03	0.03	0.04	0.03	0.04	0.04	0.01	0.02	0.02	0.04	0.03	0.02	0.03	0.03	0.03	0.03	0.02	0.04
3	1.25	1.17	1.23	1.17	1.14	0.47	0.93	0.75	0.8	0.92	1.01	1.06	0.98	1	0.92	0.97	0.84	0.93	1.01	0.94	1.12	1.11	1.16	1.13	1.36	1.28	1.21	1.23	0.66	0.71	0.66	0.74
4	0.47	0.54	0.44	0.45	0.46	0.08	0.46	0.43	0.43	0.45	0.5	0.45	0.47	0.48	0.39	0.39	0.39	0.42	0.46	0.44	0.46	0.48	0.51	0.49	0.66	0.64	0.64	0.6	0.79	0.79	0.87	0.96
5	9.65	9.71	9.51	9.46	9.66	8.29	8.23	6.97	7.12	7.99	8.46	8.76	8.51	8.53	7.79	7.91	7.94	8.23	8.91	8.83	9.76	9.72	10.23	10.29	11.88	11.59	11.32	11.26	13.52	13.99	15.53	16.46
6	0.18	0.22	0.25	0.24	0.22	0.16	0.17	0.17	0.17	0.17	0.23	0.22	0.22	0.22	0.19	0.18	0.17	0.17	0.21	0.21	0.19	0.2	0.23	0.22	0.27	0.24	0.23	0.24	0.18	0.16	0.16	0.21
7	1.03	1.05	1.07	1.01	0.99	0.91	0.88	0.85	0.87	0.89	0.93	0.95	1	1	0.9	0.93	0.85	0.9	0.97	0.87	0.99	0.95	1.14	1.09	1.22	1.23	1.24	1.26	1.14	1.18	1.01	1.14
8	0.08	0.07	0.09	0.09	0.06	0.08	0.06	0.07	0.09	0.06	0.08	0.05	0.06	0.08	0.07	0.06	0.05	0.08	0.1	0.05	0.08	0.1	0.07	0.06	0.1	0.09	0.12	0.11	0.14	0.18	0.17	0.2
9	0.04	0.06	0.06	0.04	0.06	0.05	0.05	0.05	0.07	0.04	0.06	0.05	0.07	0.11	0.1	0.04	0.05	0.06	0.03	0.05	0.05	0.04	0.05	0.05	0.04	0.07	0.07	0.04	0.07	0.08	0.07	0.11
10	1.79	1.79	1.67	1.75	1.74	1.44	1.46	1.27	1.21	1.33	1.36	1.4	1.43	1.36	1.21	1.25	1.33	1.37	1.5	1.47	1.64	1.54	1.75	1.72	1.98	1.96	1.81	1.83	1.99	2.1	2.39	2.4
11	1.91	1.88	1.82	1.74	1.86	1.59	1.58	1.24	1.33	1.59	1.68	1.61	1.46	1.51	1.36	1.39	1.48	1.58	1.77	1.81	1.85	1.92	1.91	1.9	2.46	2.34	2.38	2.24	3.8	3.93	4.16	4.39
12	0.21	0.24	0.29	0.26	0.19	0.19	0.19	0.19	0.19	0.19	0.19	0.2	0.19	0.22	0.24	0.23	0.23	0.26	0.28	0.27	0.27	0.26	0.27	0.23	0.3	0.33	0.32	0.29	0.36	0.45	0.43	0.46
13	0.41	0.28	0.44	0.34	0.33	0.26	0.24	0.46	0.24	0.26	0.27	0.27	0.34	0.29	0.29	0.29	0.2	0.26	0.28	0.23	0.37	0.28	0.37	0.39	0.43	0.33	0.38	0.33	0.25	0.27	0.21	0.3
14	0.54	0.66	0.52	0.55	0.5	0.55	0.55	0.47	0.54	0.53	0.61	0.56	0.5	0.6	0.53	0.53	0.51	0.55	0.51	0.54	0.55	0.53	0.67	0.61	0.67	0.76	0.66	0.64	0.67	0.72	0.63	0.64
15	0.17	0.19	0.21	0.2	0.14	0.2	0.18	0.19	0.18	0.19	0.22	0.18	0.23	0.23	0.2	0.18	0.19	0.2	0.2	0.22	0.33	0.2	0.25	0.21	0.32	0.28	0.33	0.28	0.34	0.35	0.3	0.32
16	0.1	0.11	0.17	0.11	0.13	0.08	0.09	0.17	0.1	0.1	0.15	0.1	0.13	0.13	0.13	0.12	0.14	0	0.13	0.1	0.69	0.11	0.17	0.13	0.21	0.19	0.16	0.15	0.43	0.47	0.5	0.48
17	0.67	0.6	0.56	0.66	0.53	0.47	0.46	0.37	0.41	0.51	0.43	0.48	0.42	0.47	0.41	0.41	0.4	0.15	0.6	0.71	0.55	0.66	0.73	0.66	0.85	0.84	0.77	0.77	1.21	1.3	1.24	1.12
18	0.68	0.74	0.65	0.57	0.57	0.8	0.67	0.44	0.55	0.61	0.58	0.52	0.71	0.63	0.55	0.53	0.58	0.58	0.63	0.65	0.24	0.56	0.69	0.7	0.91	0.96	0.98	0.8	1.25	1.29	1.37	1.53
19	0.12	0.17	0.27	0.2	0.17	0.15	0.15	0.35	0.26	0.16	0.26	0.24	0.15	0.2	0.23	0.26	0.25	0.73	0.23	0.18	0.07	0.25	0.31	0.32	0.34	0.28	0.29	0.33	0.32	0.35	0.08	0.1
20	0.14	0.16	0.16	0.16	0.13	0.18	0.15	0.17	0.24	0.16	0.19	0.14	0.16	0.16	0.2	0.15	0.17	0.27	0.16	0.18	0.16	0.19	0.18	0.14	0.18	0.19	0.19	0.14	0.19	0.15	0.14	0.16
21	5.47	5.26	5.3	5.23	5.54	5.33	4.93	5.17	5.16	5.7	5.37	5.37	5.5	5.45	5.18	5.37	5.46	5.53	5.07	5.2	5.24	5.26	5.58	5.81	5.68	5.71	5.94	5.66	6.24	6.23	6.04	5.91
22	0.25	0.25	0.2	0.21	0.21	0.2	0.25	0.2	0.29	0.19	0.26	0.2	0.22	0.26	0.24	0.25	0.24	0.22	0.2	0.25	0.25	0.23	0.25	0.21	0.25	0.26	0.19	0.25	0.29	0.3	0.23	0.28
23	1.43	1.53	1.73	1.65	1.56	1.58	1.47	1.36	1.46	1.57	1.43	1.37	1.66	1.58	1.28	1.39	1.67	1.76	1.6	1.73	1.71	1.65	2.11	2.28	2.5	2.14	2.29	2.05	2.69	2.7	2.53	2.66
24	1.2	0.95	0.98	0.97	1.02	0.95	1.01	0.98	0.76	1.04	1.07	1	0.97	0.89	0.96	0.94	0.95	0.83	1	0.83	1.13	1.08	1.18	1.11	1.07	1.54	1.35	1.39	1.01	1.22	1.06	0.71
25	2.21	2.35	2.3	2.35	2.02	1.89	1.98	2.08	2.31	2.19	2.21	2.26	2	2.11	2.58	2.48	2.2	2.27	2.36	2.54	2.07	2.14	1.95	1.82	1.78	1.68	1.95	2.15	2.58	2.38	2.32	2.48
26	0.21	0.26	0.38	0.27	0.16	0.19	0.15	0.33	0.24	0.29	0.24	0.21	0.24	0.23	0.27	0.24	0.24	0.24	0.19	0.14	0.27	0.27	0.28	0.29	0.3	0.26	0.29	0.23	0.3	0.27	0.29	0.21
27	0.52	0.52	0.36	0.3	0.36	0.43	0.45	0.41	0.48	0.38	0.46	0.38	0.39	0.34	0.39	0.39	0.32	0.51	0.44	0.55	0.29	0.36	0.46	0.49	0.52	0.55	0.5	0.46	0.56	0.48	0.47	0.61
28	1.69	1.71	1.71	1.79	1.81	1.62	1.77	1.52	1.42	1.61	1.7	1.73	1.55	1.59	1.47	1.47	1.79	1.59	1.73	1.68	2.05	1.81	2.31	2.28	2.68	2.33	2.4	2.4	2.35	2.53	2.21	1.95
29	53.44	53.47	53.64	54.33	55.47	57.16	56.99	59.65	59.29	57.34	56.14	56.86	56.78	56.56	58.63	58.97	57.48	56.75	56.21	56.04	53.29	54.41	50.28	50.71	45.44	46.1	46.92	48.1	43.27	41.5	41	40.38
30	2.28	2.12	1.83	1.96	2.06	2	2.37	2.22	2.07	1.82	2.11	1.99	1.94	2.26	1.95	1.92	2.05	1.66	2.01	2.04	2.31	1.96	1.76	1.78	1.72	1.9	1.45	1.66	1.23	1.27	1.26	1.08
31	1.97	1.82	1.87	1.99	1.75	1.62	1.45	1.54	1.27	1.53	1.55	1.6	1.72	1.66	1.58	1.3	1.51	1.62	1.85	1.71	1.57	1.71	2.05	2.18	2.35	2.37	2.45	2.29	2.84	3.08	3.19	3.25
32	2.09	2.23	1.86	2.14	1.95	1.94	2.11	1.89	1.95	1.91	1.81	1.75	2.07	1.87	2.08	1.94	2.32	1.92	1.79	1.91	2.06	2.08	1.96	1.85	1.89	2	1.9	1.75	1.47	1.75	1.61	1.61
33	2.16	2.06	2.42	2.18	2.09	2.29	2.21	2.17	2.16	2.24	2.27	2.32	2.24	2.26	2	1.98	1.91	2.19	2.01	2.02	2	1.98	2.05	2.06	1.98	1.88	1.76	2.09	1.68	1.39	1.43	1.3
34	1.46	1.41	1.36	1.28	1.18	1.19	1.34	1.21	1.27	1.24	1.3	1.14	1.23	1.21	1.21	1.21	1.24	1.23	1.21	1.26	1.39	1.33	1.66	1.53	1.82	1.72	1.73	1.61	1.62	1.72	1.79	1.71
35	0.79	0.85	0.84	0.81	0.82	0.95	0.81	0.81	0.85	0.87	0.82	0.84	0.81	0.88	0.81	0.82	0.81	0.98	0.82	0.88	0.86	0.85	1.1	1.06	1.01	1.04	1.05	1.03	0.78	0.8	0.71	0.69
36	0.45	0.38	0.43	0.48	0.4	0.42	0.47	0.46	0.41	0.41	0.46	0.45	0.5	0.43	0.41	0.38	0.46	0.4	0.42	0.51	0.48	0.49	0.41	0.46	0.59	0.59	0.59	0.54	0.36	0.33	0.31	0.3
37	0.11	0.17	0.12	0.15	0.09	0.13	0.12	0.14	0.14	0.14	0.16	0.13	0.13	0.1	0.1	0.14	0.12	0.09	0.11	0.15	0.13	0.1	0.15	0.12	0.16	0.18	0.15	0.17	0.13	0.15	0.15	0.1
38	0.11	0.11	0.14	0.09	0.11	0.17	0.2	0.17	0.2	0.12	0.17	0.1	0.14	0.17	0.17	0.14	0.16	0.21	0.16	1.29	0.16	0.17	0.15	0.17	0.16	0.17	0.15	0.16	0.15	0.15	0.16	0.14
39	1.35	1.42	1.44	1.25	1.28	1.43	1.48	1.41	1.45	1.46	1.43	1.4	1.4	1.38	1.37	1.31	1.43	1.43	1.32	0.14	1.55	1.48	1.77	1.68	1.9	1.9	1.88	1.72	1.36	1.45	1.27	1.21
40	0.31	0.29	0.29	0.14	0.27	0.33	0.34	0.4	0.38	0.39	0.38	0.3	0.3	0.32	0.34	0.37	0.42	0.39	0.3	0.3	0.36	0.34	0.41	0.36	0.39	0.47	0.44	0.39	0.37	0.39	0.46	0.4
41	0.29	0.38	0.43	0.33	0.31	0.4	0.43	0.41	0.47	0.48	0.48	0.48	0.36	0.33	0.42	0.41	0.41	0.47	0.42	0.29	0.45	0.42	0.41	0.4	0.49	0.43	0.45	0.49	0.37	0.33	0.4	0.39
42	0.07	0.09	0.1	0.36	0.03	0.07	0.49	0.11	0.1	0.06	0.07	0.04	0.07	0.08	0.07	0.07	0.09	0.07	0.06	0.07	0.1	0.06	0.11	0.1	0.11	0.12	0.12	0.08	0.13	0.13	0.12	0.08
43	0.25	0.3	0.32	0.08	0.24	0.38	0.07	0.39	0.43	0.39	0.38	0.34	0.32	0.31	0.32	0.32	0.39	0.37	0.29	0.29	0.35	0.33	0.37	0.36	0.39	0.4	0.37	0.41	0.27	0.28	0.33	0.27
44	0.28	0.31	0.45	0.55	0.28	0.31	0.31	0.39	0.48	0.33	0.35	0.41	0.33	0.32	0.38	0.29	0.42	0.43	0.32	0.29	0.44	0.28	0.46	0.34	0.49	0.53	0.45	0.29	0.53	0.58	0.63	0.44
	Dog ID 121
Peak Nr.	week -2	week 0	week 1	week 2	week 3	week 4	week 5		week 8		week 9	week 11		week 13	week 17		week 19		week 21		week 23		week 25		week 27
	1	1	1	1	1	1	1	2	1	2	1	1	2	1	1	2	1	2	1	2	1	2	1	2	1	2
1	0.08	0.06	0.06	0.09	0.07	0.09	0.07	0.09	0.08	0.08	0.07	0.11	0.1	0.08	0.08	0.09	0.09	0.16	0.11	0.1	0.09	0.1	0.06	0.09	0.08	0.06
2	0.04	0.03	0.03	0.02	0.02	0.02	0.03	0.05	0.04	0.04	0.03	0.05	0.07	0.28	0.05	0.03	0.04	0.08	0.02	0.04	0.04	0.04	0.03	0.04	0.03	0.03
3	2.5	2.34	2.21	1.91	1.77	1.81	1.86	1.85	1.92	1.88	2.02	2.09	1.92	2.06	1.98	1.96	2.13	2.12	2.02	2.04	1.92	1.86	1.23	1.2	1.06	1.11
4	0.47	0.44	0.5	0.51	0.53	0.53	0.6	0.49	0.54	0.5	0.52	0.46	0.41	0.53	0.49	0.57	0.61	0.52	0.57	0.57	0.69	0.67	0.47	0.52	0.7	0.67
5	13.23	12.52	12.41	11.49	11.05	10.62	11.02	10.19	11.68	11.21	11.79	11.21	11	11.4	11.7	12.29	13.65	13.4	12.99	12.94	13.17	13	12.4	12.1	13.79	15.59
6	0.34	0.29	0.33	0.27	0.28	0.27	0.29	0.27	0.31	0.29	0.31	0.31	0.25	0.21	0.28	0.31	0.35	0.33	0.28	0.29	0.3	0.29	0.2	0.2	0.19	0.17
7	1.14	1.08	1.03	0.9	1.09	1.12	1.05	0.94	1.09	1.07	1.04	1	0.99	0.98	0.92	1.04	1.15	1.06	1.23	1.24	1.19	1.14	1.29	1.29	1.21	1.2
8	0.07	0.05	0.1	0.07	0.06	0.07	0.06	0.05	0.07	0.08	0.07	0.05	0.06	0.07	0.08	0.09	0.09	0.1	0.07	0.08	0.09	0.1	0.1	0.13	0.12	0.1
9	0.04	0.06	0.04	0.05	0.05	0.05	0.03	0.09	0.06	0.05	0.05	0.07	0.05	0.11	0.06	0.05	0.04	0.05	0.05	0.05	0.06	0.06	0.05	0.05	0.04	0.04
10	1.94	1.7	1.63	1.49	1.53	1.49	1.5	1.3	1.56	1.51	1.53	1.42	1.36	1.33	1.53	1.63	1.74	1.74	1.71	1.72	1.74	1.68	1.89	1.84	2.3	2.27
11	1.58	1.46	1.51	1.38	1.28	1.25	1.33	1.16	1.29	1.26	1.31	1.35	1.29	1.39	1.68	1.66	1.74	1.58	1.61	1.67	1.81	1.81	2.86	2.74	3.39	3.35
12	0.28	0.21	0.23	0.2	0.24	0.22	0.19	0.22	0.24	0.22	0.23	0.25	0.2	0.28	0.29	0.27	0.28	0.25	0.28	0.28	0.25	0.28	0.32	0.38	0.43	0.37
13	0.44	0.47	0.45	0.37	0.42	0.47	0.42	0.35	0.39	0.37	0.42	0.38	0.35	0.35	0.37	0.4	0.45	0.43	0.34	0.33	0.34	0.37	0.27	0.28	0.27	0.27
14	0.64	0.51	0.58	0.52	0.54	0.48	0.55	0.52	0.6	0.62	0.61	0.4	0.54	0.63	0.59	0.53	0.64	0.6	0.72	0.76	0.63	0.55	0.73	0.74	0.97	0.99
15	0.26	0.21	0.25	0.21	0.24	0.23	0.22	0.2	0.28	0.25	0.22	0.2	0.19	0.32	0.25	0.2	0.28	0.22	0.24	0.28	0.19	0.19	0.43	0.34	0.35	0.32
16	0.11	0.08	0.08	0.07	0.1	0.07	0.07	0.07	0.09	0.08	0.08	0.07	0.06	0.07	0.12	0.08	0.15	0.1	0.1	0.16	0.13	0.14	0.35	0.42	0.38	0.35
17	0.45	0.45	0.46	0.42	0.45	0.41	0.41	0.36	0.41	0.4	0.43	0.44	0.42	0.37	0.63	0.64	0.58	0.55	0.63	0.64	0.64	0.64	0.28	0.29	1.63	1.58
18	0.85	0.52	0.54	0.49	0.51	0.63	0.71	0.49	0.78	0.74	0.77	0.7	0.66	0.62	0.77	0.78	0.85	0.78	0.95	1	0.76	0.78	1.34	1.32	1.53	1.53
19	0.12	0.25	0.27	0.19	0.34	0.25	0.16	0.23	0.15	0.16	0.1	0.09	0.1	0.15	0.21	0.11	0.15	0.13	0.1	0.1	0.2	0.21	1.6	1.57	0.13	0.11
20	0.12	0.11	0.12	0.15	0.11	0.07	0.07	0.17	0.1	0.11	0.07	0.05	0.07	0.05	0.14	0.08	0.17	0.07	0.09	0.09	0.1	0.07	0.14	0.19	0.12	0.14
21	5.2	5.04	5.33	5.16	5.26	5.46	5.23	5.17	5.27	5.3	5.26	5.54	5.4	5.39	5.27	5.32	5.29	5.32	5.63	5.73	5.81	5.67	7.08	7.07	6.82	6.88
22	0.22	0.17	0.18	0.2	0.23	0.23	0.19	0.19	0.23	0.22	0.22	0.18	0.14	0.16	0.25	0.18	0.21	0.16	0.21	0.17	0.17	0.21	0.33	0.34	0.26	0.26
23	1.98	1.77	1.93	1.76	1.66	1.57	1.78	1.71	1.9	1.92	1.7	1.84	1.88	1.95	2.01	1.86	2.4	2.2	2.27	2.6	2.02	2.11	3.91	4.23	4.3	4.22
24	0.8	0.92	0.99	1.02	1.04	0.92	0.73	0.86	0.87	0.85	1.04	0.91	0.77	0.92	0.97	0.9	0.97	1.04	1.23	1.06	1.02	0.89	1.49	1.15	1.03	1.17
25	2.73	2.31	2.03	2.14	1.99	1.97	2.1	2.07	2.02	2.04	2.22	2.32	2.42	2.21	2.11	2.11	1.56	1.65	1.97	2.02	2.21	2.21	2.72	2.84	2.64	2.67
26	0.2	0.19	0.19	0.26	0.25	0.25	0.25	0.19	0.21	0.23	0.2	0.17	0.16	0.25	0.26	0.19	0.26	0.14	0.27	0.2	0.19	0.29	0.34	0.44	0.38	0.29
27	0.49	0.3	0.41	0.41	0.37	0.31	0.33	0.32	0.36	0.29	0.38	0.34	0.3	0.46	0.35	0.36	0.4	0.28	0.42	0.5	0.34	0.31	0.73	0.48	0.52	0.59
28	1.82	1.87	1.79	1.8	1.72	1.72	1.73	1.77	1.8	1.87	1.75	1.56	1.88	1.97	1.87	1.73	2.06	2.29	2.12	2.28	1.88	1.88	3.21	3.36	3.01	3
29	48.13	51.66	51.07	52.93	53.45	55.28	54.13	55.58	53	53.62	52.74	54.03	54.32	52.84	51.52	52.14	48.3	49.6	47.79	46.61	49.56	49.99	39.62	39.87	37.72	38.46
30	1.47	1.73	1.67	1.71	1.92	1.57	1.74	1.96	2.01	1.8	1.95	1.71	1.42	1.67	1.99	1.67	1.6	1.58	1.58	1.47	1.51	1.47	1.33	1.48	1.38	1.3
31	2.69	2.48	2.32	2.33	1.76	1.92	2.1	2.11	1.98	2.09	2.03	2.01	2.17	2.07	2.13	2.01	2.39	2.46	2.63	2.62	2.17	2.31	3.81	3.76	4.5	4.5
32	2.02	1.65	1.86	2.01	1.75	1.58	1.59	1.67	1.71	1.9	1.8	1.74	1.84	1.84	1.81	1.76	1.83	1.85	1.77	1.88	1.65	1.47	1.56	1.67	1.81	1.78
33	1.82	2.14	2.02	1.91	2	2.04	2.1	2.12	1.97	1.81	1.87	2.01	1.91	1.74	1.78	1.76	1.68	1.71	1.69	1.74	1.61	1.77	1.53	1.45	1.18	1.15
34	1.52	1.33	1.36	1.31	1.37	1.19	1.31	1.33	1.3	1.3	1.33	1.19	1.36	1.39	1.51	1.29	1.58	1.53	1.79	1.89	1.49	1.46	2.02	2.01	2.06	2.15
35	0.77	0.78	0.79	0.82	0.77	0.76	0.81	0.75	0.77	0.8	0.78	0.71	0.76	0.81	0.75	0.78	0.85	0.86	0.91	0.91	0.76	0.73	0.74	0.75	0.66	0.57
36	0.39	0.35	0.39	0.37	0.35	0.34	0.32	0.31	0.36	0.35	0.34	0.34	0.33	0.31	0.35	0.37	0.4	0.37	0.37	0.44	0.35	0.38	0.29	0.28	0.24	0.22
37	0.14	0.08	0.14	0.13	0.16	0.09	0.11	0.11	0.1	0.11	0.09	0.13	0.09	0.09	0.14	0.1	0.09	0.07	0.12	0.13	0.1	0.09	0.14	0.12	0.12	0.09
38	0.09	0.08	0.11	0.12	0.14	0.13	0.16	0.11	0.13	0.12	0.14	0.11	0.13	0.11	0.15	0.11	0.18	0.11	0.15	0.15	0.14	0.12	0.16	0.16	0.12	0.13
39	1.44	1.3	1.38	1.41	1.4	1.25	1.34	1.34	1.31	1.33	1.33	1.1	1.37	1.32	1.42	1.28	1.49	1.43	1.55	1.71	1.32	1.28	1.59	1.54	1.19	1.18
40	0.36	0.26	0.31	0.35	0.35	0.32	0.32	0.24	0.27	0.26	0.31	0.33	0.33	0.29	0.28	0.33	0.33	0.26	0.37	0.39	0.36	0.37	0.38	0.36	0.34	0.34
41	0.31	0.26	0.31	0.32	0.36	0.36	0.31	0.26	0.24	0.25	0.27	0.33	0.38	0.3	0.24	0.33	0.24	0.26	0.36	0.4	0.39	0.36	0.27	0.25	0.26	0.22
42	0.09	0.03	0.07	0.08	0.11	0.04	0.07	0.06	0.04	0.06	0.07	0.05	0.03	0.03	0.07	0.04	0.37	0.03	0.08	0.07	0.06	0.04	0.13	0.1	0.08	0.05
43	0.25	0.23	0.26	0.31	0.36	0.33	0.35	0.25	0.26	0.27	0.27	0.3	0.27	0.23	0.25	0.29	0.1	0.25	0.29	0.32	0.28	0.26	0.16	0.24	0.23	0.19
44	0.33	0.23	0.27	0.33	0.57	0.27	0.29	0.44	0.22	0.28	0.24	0.36	0.26	0.25	0.28	0.26	0.23	0.32	0.36	0.35	0.28	0.33	0.43	0.33	0.42	0.34

## Sheet: Glycan Categories
shown are means of 2 replicates
(a)Patent Set
%
	Sialylation	Fucosylation	Galactosylation	Agalactosylation
ID 010	73.47	28.29	16.45	15.88
ID 172	78.6	24.6	10.9	16.14
ID 211	74.18	29.75	14.44	17.84
ID 424	73.08	32.95	15.08	18.54
ID 487	75.83	27.06	13.68	17.04
ID 578	55.91	45.65	18.08	32.4
ID 583	68.49	35.93	16.54	21.63
ID 634	62.89	40.23	18.95	24.08
ID 635	62.58	43.6	19.17	27.19
ID 645	55.95	44.7	19.21	34.32
(b) Longitudinal Set
ID 116	Week	Sialylation	Fucosylation	Galactosylation	Agalactosylation
	-2	76.985	27.64	16.255	15.4
	0	76.28	29.015	15.705	14.5
	1	75.955	29.355	16.19	15.7
	2	78.215	26.64	15.48	14.2
	3	79.24	26.39	14.85	13.4
	4	79.025	26.08	15.255	14.1
	5	76.6	28.95	15.27	15
	8	81.565	24.205	13.765	13
	9	82.575	23.02	13.32	11.2
	11	81.53	24.57	14.365	11.7
	13	77.94	27.205	15.09	14.5
	17	76.73	28.75	16.95	14.6
	19	76.34	29.955	17.765	15.2
	21	75.7	30.805	17.5	15.9
	23	73.685	32.7	18.91	16.3
	25	61.175	45.25	23.05	24.2
	27	57.065	49.22	24.5	27.3
ID 117
	-2	81.335	22.955	12.665	11.9
	0	79.185	23.895	13.955	13.7
	1	78.065	28.07	14.485	13.7
	2	77.28	25.99	13.4	14.4
	3	79.71	23.705	13.01	11.5
	4	79.065	25.95	13.33	13.8
	5	75.915	29.28	14.31	13.9
	8	78.615	25.99	13.55	14.3
	9	81.175	23.27	12.265	13.3
	11	80.895	24.025	12.91	12.2
	13	81.485	22.545	12.86	11
	17	80.575	23.655	13.71	13.2
	19	78.185	25.54	14.6	14.4
	21	79.93	23.17	13.57	12.2
	23	79.345	23.455	14.035	12.9
	25	74.72	28.475	17.84	15.4
	27	71.215	33.345	19.24	17
ID 120
	-2	80.325	23.725	13.24	13.1
	0	80.76	23.705	12.08	13
	1	81.36	23.3	12.85	12.8
	2	83.065	21.045	12.235	11.3
	3	85.505	18.64	11.835	9.7
	4	84.735	19.81	13.035	10.8
	5	82.75	21.43	12.865	11.5
	8	82.825	21.725	12.765	11.6
	9	84.2	19.995	11.93	10.6
	11	83.71	21.17	13.23	10.5
	13	82.125	23.14	13.29	11.9
	17	80.655	24.745	13.865	13
	19	79.245	26.95	15.205	13.7
	21	75.885	29.985	16.99	15.9
	23	77.08	29.455	17.355	15
	25	72.04	33.075	19.355	16.8
	27	68.99	36.495	19.615	19
ID 121
	-2	75.155	28.975	13.77	18
	0	76.19	27.105	13.14	17.1
	1	77.355	26.615	12.84	16.8
	2	78.49	26.11	11.78	15.4
	3	79.865	23.55	12.435	15.1
	4	79.415	23.24	12.435	14.7
	5	80.2	23.42	12.135	15.1
	8	78.8	24.765	13.225	14.1
	9	78.31	25.43	12.44	15.3
	11	79.44	24.2	12.32	16
	13	77.585	25.735	12.78	15.4
	17	77.705	26.325	13.43	15.7
	19	75.315	28.895	14.315	16
	21	75.76	29.595	15.005	17.4
	23	75.985	28.075	14.51	17.3
	25	74.32	33.045	20.93	15.8
	27	71.44	35.105	21.63	18
